# Supplementary material for: What Do Experienced Water Managers Think of Water Resources of Our Nation and Its Management Infrastructure?
Source: PLoS One. 2015 Nov 6;10(11):e0142073. doi: 10.1371/journal.pone.0142073 (PMC4636134; doi:10.1371/journal.pone.0142073)
Supplement: S1 File — (XLS) [file pone.0142073.s002.xls]

## Sheet: Question 1
Infrastructure Impact of Landscape-Driven Weather Change	Infrastructure Impact of Landscape-Driven Weather Change	Infrastructure Impact of Landscape-Driven Weather Change	Infrastructure Impact of Landscape-Driven Weather Change
Over the last few decades, what would you rate as the most significant change in the distribution of water resources (surface or ground) in the area in which you have managed or worked?	Over the last few decades, what would you rate as the most significant change in the distribution of water resources (surface or ground) in the area in which you have managed or worked?	Over the last few decades, what would you rate as the most significant change in the distribution of water resources (surface or ground) in the area in which you have managed or worked?	Over the last few decades, what would you rate as the most significant change in the distribution of water resources (surface or ground) in the area in which you have managed or worked?
Answer Options	Answer Options	Response Percent	Response Count
Change in magnitude of extremes (low flows or high flows)	Change in magnitude of extremes (low flows or high flows)	0.182	8
Change in frequency of extremes (low flows or high flows)	Change in frequency of extremes (low flows or high flows)	0.295	13
Temporal trend in extremes (declining or rising trend)	Temporal trend in extremes (declining or rising trend)	0.136	6
Change in variability (compared to mean flow)	Change in variability (compared to mean flow)	0.091	4
Other (please specify)	Other (please specify)	0.295	13
answered question	answered question	44	44
skipped question	skipped question	0	0
Number	Response Date	Other (please specify)	Categories
1	2015-04-30 21:02:00	This really depends on the region of the country we are talking about. But I would say that change in magnitude and frequencies are the top two.
2	2015-03-31 20:46:00	It seems that high flows may be occurring more frequently
3	2015-03-24 19:17:00	It is both the magnitude of the extremes and the frequency
4	2015-03-23 14:11:00	no change
5	2015-03-23 13:39:00	In general, it is very hard to separate climate variability and climate change in what has happened over the course of my professional career. Two things stand out 1) declines in groundwater, which are certainly a result of human activity, and 2) shifting seasonality - a particular problem in snow dependent systems like California, and which are likely influenced by human activity.
6	2015-03-23 12:56:00	Change in Magnitude of Extremes, AND, change in timing of those extremes (due to changing weather patterns - e.g. earlier and higher peak flows off the sierra nevada due to incresaed temps and rain on snow events)
7	2015-03-23 12:15:00	no changes
8	2015-03-16 21:47:00	Apparent manifestation of being in a lower cycle end of a decadal scale variability that is present in historical (including paleo) records.
9	2015-03-12 15:14:00	Land use changes
10	2015-02-17 21:46:00	Change in mean
11	2015-02-17 17:29:00	From my perspective, the most significant change is a HEIGHTENED AWARENESS of our uncertainty about magnitude and frequency of extremes and the need to plan, design, build, and operate with an appreciation of that.
12	2015-02-16 14:08:00	Now change - as a State Climatologist I monitor these variations with real data.
13	2015-02-14 17:31:00	In Colorado, you could check all four top boxes if you believed in this, but for many gages we have short records. We need more data to give answers to these questions.

## Sheet: Question 2
Infrastructure Impact of Landscape-Driven Weather Change	Infrastructure Impact of Landscape-Driven Weather Change	Infrastructure Impact of Landscape-Driven Weather Change	Infrastructure Impact of Landscape-Driven Weather Change
In your opinion, what are the likely external drivers of change in the distribution of water resources that you indicated in Question 1? [Note: You may select more than one.]	In your opinion, what are the likely external drivers of change in the distribution of water resources that you indicated in Question 1? [Note: You may select more than one.]	In your opinion, what are the likely external drivers of change in the distribution of water resources that you indicated in Question 1? [Note: You may select more than one.]	In your opinion, what are the likely external drivers of change in the distribution of water resources that you indicated in Question 1? [Note: You may select more than one.]
Answer Options	Answer Options	Response Percent	Response Count
None. It’s all within the natural range of variability	None. It’s all within the natural range of variability	0.205	9
Terrestrial – Land use/land cover (landscape) change resulting in change in infiltration patterns	Terrestrial – Land use/land cover (landscape) change resulting in change in infiltration patterns	0.409	18
Terrestrial – Land-atmosphere feedbacks [landscape driven changes in weather and climate]	Terrestrial – Land-atmosphere feedbacks [landscape driven changes in weather and climate]	0.205	9
Atmospheric – Changing weather patterns from natural and/or human effects	Atmospheric – Changing weather patterns from natural and/or human effects	0.591	26
Engineering – Human management and redistribution of water resources	Engineering – Human management and redistribution of water resources	0.409	18
Other (please specify)	Other (please specify)	0.182	8
answered question	answered question	44	44
skipped question	skipped question	0	0
Number	Response Date	Other (please specify)	Categories
1	2015-03-23 14:53:00	Drivers of change are not my field of research and not relevant to my work.
2	2015-03-23 13:39:00	All of these things have occurred in one or more of the basins I've worked in. The third is the most difficult to document. You do not mention declining flows due to declining groundwater, nor do you mention sea level rise. They deserve their own categories, in my opinion.
3	2015-03-17 21:43:00	Its a combination of all of the above.
4	2015-02-17 17:29:00	While I may have personal opinions about this, those don't really matter in our work as consultants to water agencies. The causes are not as important as the outcomes and our ability to deal for them.
5	2015-02-17 17:12:00	The changes in extremes I've observed have been attributed by the science community as being due to natural variability. However, they occur under conditions (e.g., warmest decade in historical record) that are very likely attributable to climate change. These background conditions exacerbate the impacts of the extremes -- for example, further reducing snowpack in a drought year.
6	2015-02-16 14:08:00	Policy - the rising control exerted by a centralized government on water resources will change the way the resources are managed, utilized and distributed, generally for the detriment of economic development.
7	2015-02-14 17:31:00	I don't think I can provide an intelligent answer to this question. It almost seems like a leap of faith rather than something based on data.
8	2015-02-14 11:35:00	In reality it is a mix of all things above. It is difficult to separate individual effects

## Sheet: Question 3
Infrastructure Impact of Landscape-Driven Weather Change	Infrastructure Impact of Landscape-Driven Weather Change	Infrastructure Impact of Landscape-Driven Weather Change	Infrastructure Impact of Landscape-Driven Weather Change	Infrastructure Impact of Landscape-Driven Weather Change	Infrastructure Impact of Landscape-Driven Weather Change	Infrastructure Impact of Landscape-Driven Weather Change	Infrastructure Impact of Landscape-Driven Weather Change	Infrastructure Impact of Landscape-Driven Weather Change
If you selected more than one answer in Question 1, please rank your responses from most significant to least significant (for example, b, d, e).	If you selected more than one answer in Question 1, please rank your responses from most significant to least significant (for example, b, d, e).	If you selected more than one answer in Question 1, please rank your responses from most significant to least significant (for example, b, d, e).	If you selected more than one answer in Question 1, please rank your responses from most significant to least significant (for example, b, d, e).	If you selected more than one answer in Question 1, please rank your responses from most significant to least significant (for example, b, d, e).	If you selected more than one answer in Question 1, please rank your responses from most significant to least significant (for example, b, d, e).	If you selected more than one answer in Question 1, please rank your responses from most significant to least significant (for example, b, d, e).	If you selected more than one answer in Question 1, please rank your responses from most significant to least significant (for example, b, d, e).	If you selected more than one answer in Question 1, please rank your responses from most significant to least significant (for example, b, d, e).
Answer Options	Answer Options	1	2	3	4	5	Rating Average	Response Count
Change in magnitude of extremes (low flows or high flows)	Change in magnitude of extremes (low flows or high flows)	6	8	6	5	0	2.4	25
Change in frequency of extremes (low flows or high flows)	Change in frequency of extremes (low flows or high flows)	10	4	8	2	1	2.2	25
Temporal trend in extremes (declining or rising trend)	Temporal trend in extremes (declining or rising trend)	2	5	6	10	2	3.2	25
Change in variability (compared to mean flow)	Change in variability (compared to mean flow)	1	8	5	8	3	3.16	25
Other	Other	6	0	0	0	19	4.04	25
answered question	answered question	answered question	answered question	answered question	answered question	answered question	25	25
skipped question	skipped question	skipped question	skipped question	skipped question	skipped question	skipped question	19	19

## Sheet: Question 4
Infrastructure Impact of Landscape-Driven Weather Change	Infrastructure Impact of Landscape-Driven Weather Change	Infrastructure Impact of Landscape-Driven Weather Change	Infrastructure Impact of Landscape-Driven Weather Change
Do you feel the water quality of water resources (e.g. both surface and ground) has experienced any significant change over the last few decades due to landscape change?	Do you feel the water quality of water resources (e.g. both surface and ground) has experienced any significant change over the last few decades due to landscape change?	Do you feel the water quality of water resources (e.g. both surface and ground) has experienced any significant change over the last few decades due to landscape change?	Do you feel the water quality of water resources (e.g. both surface and ground) has experienced any significant change over the last few decades due to landscape change?
Answer Options	Answer Options	Response Percent	Response Count
Yes	Yes	0.767	33
No	No	0.233	10
answered question	answered question	43	43
skipped question	skipped question	1	1

## Sheet: Question 5
Infrastructure Impact of Landscape-Driven Weather Change	Infrastructure Impact of Landscape-Driven Weather Change	Infrastructure Impact of Landscape-Driven Weather Change	Infrastructure Impact of Landscape-Driven Weather Change
What do you believe could be the key reason for the change in water quality?	What do you believe could be the key reason for the change in water quality?	What do you believe could be the key reason for the change in water quality?	What do you believe could be the key reason for the change in water quality?
Answer Options	Answer Options	Response Percent	Response Count
Non-point source pollution (e.g. fertilizer application; agricultural practice; industrial waste)	Non-point source pollution (e.g. fertilizer application; agricultural practice; industrial waste)	0.455	15
Urbanization	Urbanization	0.242	8
Atmospheric processes (e.g. acidification; aerosol)	Atmospheric processes (e.g. acidification; aerosol)	0.03	1
Other (please specify)	Other (please specify)	0.273	9
answered question	answered question	33	33
skipped question	skipped question	11	11
Number	Response Date	Other (please specify)	Categories
1	2015-05-05 19:13:00	Urbanization, non-point source pollution and climatechange continue to play an impartant role in water quality degradation.
2	2015-03-23 13:57:00	All of the last 3 questions are very basin specific. Having worked in many basins, I am of the opinion that generic answers to these 3 questions are NOT useful. The list of potential issues is useful in evaluating a particular basin, but the answers for that basin are highly likely to be inappropriate for other basins. In other words, I would place little significance on the answers to the last t…
3	2015-03-23 12:12:00	This is a push question. Overall quality is better in many places over the past few decades.
4	2015-03-17 21:46:00	All of the above
5	2015-03-16 21:54:00	Warmer air temperatures have led to higher summer temperature water flows which combined with the more frequent below average precipitation/runoff have caused elevated streamflow temperatures
6	2015-02-17 22:10:00	In the Southwest, decreasing reservoir levels have caused a sharp increase in salinity and concentration of contaminants.
7	2015-02-17 07:52:00	drought - wildfire
8	2015-02-14 17:33:00	All of above here
9	2015-02-14 03:22:00	Combination of agricultural practices in some areas and mining operations in other areas

## Sheet: Question 6
Infrastructure Impact of Landscape-Driven Weather Change	Infrastructure Impact of Landscape-Driven Weather Change	Infrastructure Impact of Landscape-Driven Weather Change
What are the most concerning implications and impacts of the aforementioned changes on water management and associated infrastructure?	What are the most concerning implications and impacts of the aforementioned changes on water management and associated infrastructure?	What are the most concerning implications and impacts of the aforementioned changes on water management and associated infrastructure?
Answer Options	Answer Options	Response Count
		42
answered question	42	42
skipped question	2	2
Number	Response Date	Response Text	Categories
1	2015-05-08 14:08:00	x
2	2015-05-05 19:13:00	Our current infrastructure is not designed to handle the extremes we are facing. Addtionally, again water infrastructure is a big concern.
3	2015-05-02 01:24:00	Cyanotoxins will be a major impact moving forward. There are many, many other issues to be concerned about.
4	2015-05-01 14:02:00	Design standards may not account for these changes, so adaptations, future thought in how to design systems is needed.
5	2015-04-30 20:41:00	We've already experienced some of the impacts in terms of the Gulf of Mexico and polluted ground water
6	2015-03-31 20:51:00	If more extreme events (major floods our droughts) are becoming more common, our assumptions of stationarity must be replaced with something else that can be easily used/understood by practitioners in the field.
7	2015-03-31 02:00:00	lack of regulation on nonpoint source pollution
8	2015-03-24 19:27:00	In the West land use has a direct impact on water availability
9	2015-03-23 16:19:00	Historical distributions may not be representative of evolving distribution of extreme events
10	2015-03-23 14:57:00	Uncertainty associated with links between urbanization and its impacts
11	2015-03-23 14:13:00	urbanization
12	2015-03-23 13:57:00	In no particular order: Utility of supply, environmental impacts on instream and riparian habitat, impact on commercial fisheries, cost of treatment.
13	2015-03-23 13:02:00	Reduced reliabliity (due to less certainty @ underlying distribution) of water supplies. Increased disaster recovery spending Less confidence by the public in technical expertise.
14	2015-03-23 12:32:00	impact on natural resources and functions
15	2015-03-23 12:17:00	Future increases in population will accelerate decrease in quality.
16	2015-03-23 12:12:00	Another push question. Implies only negative ignoring gains. Obviously must continue to work and keep ahead of increasing population/urbanization/sprawl, etc.
17	2015-03-23 11:43:00	point source control is not adequate to offset non-point
18	2015-03-23 10:47:00	Application of nutrients, particularly animal waste on agricultural lands.
19	2015-03-17 21:46:00	Shifts in rainfall, finer scale changes beyond what we have traditionally seen/noted/studied
20	2015-03-16 21:54:00	Increased reliance on water management infrastructure to accomodate changes
21	2015-03-12 15:21:00	Degraded water quality
22	2015-02-25 15:33:00	Rural water (small town) availability from confined aquifers over appropriation of irrigation wells within Natural Resource Districts
23	2015-02-17 22:10:00	First most urban infrastructure is not currently built to treat for all of these contaminants and that coupled with salinity increases will drive the need to build new enhanced treatment facilities that will be very expensive. These newer facilities will in all likelihood also drive an increase in power consumption. Hence urban water rates are going to experience significant increases.
24	2015-02-17 22:07:00	N/A
25	2015-02-17 21:47:00	reduced reliability of base streamflows and resulting water supplies
26	2015-02-17 20:52:00	perhaps longer term drought than e have previously experienced, but which has occurred based upon tree ring analysis
27	2015-02-17 18:19:00	its ability to withstand the variability and magnitudes
28	2015-02-17 18:13:00	Too much emphasis is placed upon short-term (few decades) history, longer-term data (100-150 years shows wide range of extremes/short-term trends that many scientists seem to be unaware of and have become too dependent upon personal short-term perception and less from the full suite of historical data available.
29	2015-02-17 17:30:00	Greater stress on existing infrastructure given increasing uncertainty due to extreme events, unanticipated growth, and environmental demands.
30	2015-02-17 17:16:00	Water shortage
31	2015-02-17 07:52:00	reduced water supply, both surface and ground water
32	2015-02-16 20:01:00	economy, environment, equity
33	2015-02-16 14:12:00	The limitation of the use of water resources for sensible economic activity will have the greatest impact - negative impact on people's ability to thrive.
34	2015-02-16 06:12:00	from a western US perspective, the resources are stretched beyond that of existing water management requirements
35	2015-02-15 18:40:00	Increased risk of system failure
36	2015-02-14 17:33:00	A ratcheting effect downward in water quality and e-flow availability
37	2015-02-14 17:01:00	Eutrophication, loss of oxygen
38	2015-02-14 16:26:00	Reduced assurance of water supply
39	2015-02-14 15:34:00	Decreasing reliability, ecosystem damage,
40	2015-02-14 13:31:00	Recognizing the mix between urban and rural pollution sources with the role that urbanization has in these processes.
41	2015-02-14 11:39:00	quality of water in receiving water bodies saltwater intrusion and water supply nuisance floodimg
42	2015-02-14 03:22:00	No major impacts

## Sheet: Question 7
Infrastructure Impact of Landscape-Driven Weather Change	Infrastructure Impact of Landscape-Driven Weather Change	Infrastructure Impact of Landscape-Driven Weather Change	Infrastructure Impact of Landscape-Driven Weather Change
Do you feel the conventional techniques and management practices used for managing water resources by large water infrastructures are currently adequate for the 21st century?	Do you feel the conventional techniques and management practices used for managing water resources by large water infrastructures are currently adequate for the 21st century?	Do you feel the conventional techniques and management practices used for managing water resources by large water infrastructures are currently adequate for the 21st century?	Do you feel the conventional techniques and management practices used for managing water resources by large water infrastructures are currently adequate for the 21st century?
Answer Options	Answer Options	Response Percent	Response Count
Yes	Yes	0.119	5
No	No	0.738	31
Other (please specify)	Other (please specify)	0.31	13
answered question	answered question	42	42
skipped question	skipped question	2	2
Number	Response Date	Other (please specify)	Categories
1	2015-05-01 14:02:00	From water utility perspective - adaptive management is the technique that has been applied. That will get us part of the way, but how the practices are regulated (rule curves, policy frameworks, funding mechanisms for infrastructure) may need to be adapted to address these changes. Certainly some of the other standards of practice may need to be changed too.
2	2015-03-31 20:51:00	Currently adequate for the basins where I have a job responsibility, but need to have flexible operational procedures that can be enacted when needed. This means developing the flexible operational procedures now -- not waiting until a major flood or drought and THEN working to develop procedures.
3	2015-03-23 14:57:00	Techniques and management practices are constantly changing and improving to meet evolving needs.
4	2015-03-23 13:57:00	I have made a career of suggesting simple, generally systems based, approaches that greatly enhance the benefits and reduce the costs associated with managing water resources. Current management practices are often based on independent management of the pieces of a system, these are often not efficient, although they may be adequate - Boston water supply is an example where the infrastructure can…
5	2015-03-23 13:02:00	Conventional techniques serve as a strong basis. They cannot simply be jettisoned. Instead they need to be revised and supplemented by increased understanding both from a hydrologic/biologic/atmosphereic perspective, _and_ from the social science perspective (via better communication/ public involvement)
6	2015-03-23 12:12:00	Continuing improvements in addition to current practice will be necessary, particularly in operations management using both demand and supply management techniques.
7	2015-03-17 21:46:00	Probably not. There is a need for some modification.
8	2015-03-12 15:21:00	I do feel engineering techniques are probably adequate, but costs will become prohibitive if we continue to have to treat/manage larger and larger volumes of water due to degraded quality and increased volumes of runoff.
9	2015-02-17 22:10:00	It very much depends on the region you are talking about.
10	2015-02-17 17:30:00	There is a need for greater flexibility in the operation of large projects and a related need for more data, in real time, as well as improved season and interannual predictive capacity and skill.
11	2015-02-17 17:16:00	There isn't the political will needed to make the large investments in infrastructure necessary not only to catch up from past decades of neglect but also to build resiliency for the future.
12	2015-02-16 14:12:00	I believe the huge western projects are environmentally and economically unsustainable. In the Eastern US where water is abundant most of the time there will be greater resilience and more security for those major parts of the economic system that rely on fresh water. I see a migration of irrigated agriculture back to the East where only a fraction of that used in the West is needed.
13	2015-02-14 11:39:00	The whole issue of nonstationarity needs a new paradigm. What we have in text books do not apply anymore

## Sheet: Question 8
Infrastructure Impact of Landscape-Driven Weather Change	Infrastructure Impact of Landscape-Driven Weather Change	Infrastructure Impact of Landscape-Driven Weather Change	Infrastructure Impact of Landscape-Driven Weather Change
If you had to prioritize areas of research required for improving water management using infrastructure for the 21st century, what would they be?	If you had to prioritize areas of research required for improving water management using infrastructure for the 21st century, what would they be?	If you had to prioritize areas of research required for improving water management using infrastructure for the 21st century, what would they be?	If you had to prioritize areas of research required for improving water management using infrastructure for the 21st century, what would they be?
Answer Options	Answer Options	Response Percent	Response Count
Understanding engineering implications on distribution of water resources;	Understanding engineering implications on distribution of water resources;	0.143	6
Developing flexible operational procedures for water management;	Developing flexible operational procedures for water management;	0.619	26
Conducting risk management and vulnerability assessments for water infrastructure;	Conducting risk management and vulnerability assessments for water infrastructure;	0.571	24
Understanding the uncertainty of the role of external drivers (such as climate change);	Understanding the uncertainty of the role of external drivers (such as climate change);	0.429	18
Other (please specify)	Other (please specify)	0.167	7
answered question	answered question	42	42
skipped question	skipped question	2	2
Number	Response Date	Other (please specify)	Categories
1	2015-03-23 13:57:00	Understanding and overcoming human obstacles to better management
2	2015-03-23 13:02:00	Risk Communication
3	2015-03-17 21:46:00	Higher resolution analysis
4	2015-03-12 15:21:00	Understanding land use-water management relationships
5	2015-02-17 22:10:00	All four are equally important and have to be viewed together.
6	2015-02-16 14:12:00	Development of low-impact water systems in the East
7	2015-02-14 17:33:00	Better approach to total water management, including infrastructure

## Sheet: Question 9
Infrastructure Impact of Landscape-Driven Weather Change	Infrastructure Impact of Landscape-Driven Weather Change	Infrastructure Impact of Landscape-Driven Weather Change
Please outline briefly any knowledge gaps in external drivers (landscape or weather) that you feel currently prevents the engineering community from formulating practical solutions for more resilient water infrastructure (Note: These gaps may be considered as ‘recommended research areas’).	Please outline briefly any knowledge gaps in external drivers (landscape or weather) that you feel currently prevents the engineering community from formulating practical solutions for more resilient water infrastructure (Note: These gaps may be considered as ‘recommended research areas’).	Please outline briefly any knowledge gaps in external drivers (landscape or weather) that you feel currently prevents the engineering community from formulating practical solutions for more resilient water infrastructure (Note: These gaps may be considered as ‘recommended research areas’).
Answer Options	Answer Options	Response Count
		34
answered question	34	34
skipped question	10	10
Number	Response Date	Response Text	Categories
1	2015-05-08 14:08:00	x
2	2015-05-05 19:15:00	Downscaling and uncertainty with the current climate models - it is hard to gain support for a project based on such a large uncertainty.
3	2015-05-02 01:25:00	I don't understand what this question is asking for.
4	2015-04-30 20:43:00	uncertainty in projections and wide error bars for changes in the hydrologic cycle
5	2015-03-31 20:54:00	Understanding the range of uncertainty in hydrologic climate change impacts
6	2015-03-23 20:49:00	causal mechanisms for extreme events and the changes in those processes in coming decades
7	2015-03-23 14:02:00	Arrgh!! Depends where you are and the problem you're trying to solve. In undeveloped places, ther may be no hydrologic data. In complex places where efficient management is important, forecasts. Other stuff, too.
8	2015-03-23 13:07:00	water use trends
9	2015-03-23 12:35:00	Helping decision makers understand the implications of various solutions, including the do nothing approach
10	2015-03-23 12:27:00	Effects of changing land use/population/technologies on existing projects and demands/performance expectations. More clarity in understanding long term weather variations and extremes compared to climate.
11	2015-03-23 12:19:00	feedback between land use changes and atmospheric reactions
12	2015-03-23 11:44:00	political constraints
13	2015-03-23 10:49:00	The role of land drainage modifications (such as tile drains) on streamflow.
14	2015-03-17 21:47:00	soil moisture information, gridded datasets, if- then scenarios and protocols, analogs.
15	2015-03-16 21:56:00	Monitoring gaps in processes and forecasting products ranging from 2 wks out to 3 months that can result in some type of water resources action
16	2015-03-12 15:23:00	Importance of proper land use management to improve soil and soil health in order to retain more water on the landscape to prevent having to build infrastructure larger and larger to handle increasing volumes of runoff.
17	2015-02-25 15:42:00	managed river flow impacts on alluvial aquifer recharge in heavy agricultural irrigation areas The impact of climate on future river flows and deep aquifer recharge
18	2015-02-17 22:08:00	N/A
19	2015-02-17 21:48:00	lack of widely accepted techniques for accounting for future uncertainty in climate change
20	2015-02-17 20:54:00	need better downscaled climate to runoff models
21	2015-02-17 18:21:00	Development of improved historical environmental data bases for precipitation, temperature, streamflow, snow cover, etc. Also much better understanding (through field trials, not modeling) of the hydrologic implications of land use practices (tillage methods, crop types, soil erosion, drainage practices, etc.
22	2015-02-17 18:20:00	the ability of infrastructure to withstand extremes in the fuure
23	2015-02-17 17:37:00	Risk assessment and mitigation given increasing uncertainty related to weather extremes, as well as pressing political/environmental mandates.
24	2015-02-17 17:18:00	1. Improved seasonal and sub-seasonal precipitation prediction 2. Procedures for flood frequenty analysis that take hydrologic non-stationarity into account
25	2015-02-17 07:54:00	none
26	2015-02-16 20:02:00	institutional inertia legislative paranoia
27	2015-02-16 14:15:00	Understanding the true economic and environmental costs of supporting a western US water system which was enabled by Federal expenditures which also caused economic devastation to large agricultural areas of the East.
28	2015-02-16 06:48:00	impacts from droughts, wildfires, climate change. For example, I've seen knowledge gaps in drinking water infrastructure and has become more visible during drought
29	2015-02-14 17:34:00	Need to learn how to take the systems approach better
30	2015-02-14 16:31:00	I think the gaps are in political consensus and political will. The water management community should formulate workable solutions and communicate to increase their practical implementability.
31	2015-02-14 15:35:00	More regionally informative climate models
32	2015-02-14 13:33:00	The feedback landscape change has on stream flow and infiltration.
33	2015-02-14 11:41:00	Specific effects of climate change on regional extremes Improving skills of regional climate models and impact analyses
34	2015-02-14 03:25:00	Lack of knowledge about implications of climate change on variability of local-to-regional scale precipitation patterns

## Sheet: Question 10
Infrastructure Impact of Landscape-Driven Weather Change	Infrastructure Impact of Landscape-Driven Weather Change	Infrastructure Impact of Landscape-Driven Weather Change
In follow up to Question 9, what specific type of information or assessment do you think is most useful in immediately and positively impacting engineering practices? (Please limit your response to 250 characters)	In follow up to Question 9, what specific type of information or assessment do you think is most useful in immediately and positively impacting engineering practices? (Please limit your response to 250 characters)	In follow up to Question 9, what specific type of information or assessment do you think is most useful in immediately and positively impacting engineering practices? (Please limit your response to 250 characters)
Answer Options	Answer Options	Response Count
		34
answered question	34	34
skipped question	10	10
Number	Response Date	Response Text	Categories
1	2015-05-08 14:08:00	x
2	2015-05-05 19:15:00	Vulnerability assesment should be the starting point.
3	2015-05-02 01:25:00	N/A
4	2015-04-30 20:43:00	monitoring enhancements to soil moisture networks better understanding of seasonal climate outlooks
5	2015-03-31 20:54:00	Clear, universally adopted methods for determining if the river basin you are studying is displaying non-stationarity. If there is clear non-stationarity, then need a clear, universally-adopted method for performing frequency analyses for that basin.
6	2015-03-23 20:49:00	vulnerability analyses and extremes scenarios for system analysis
7	2015-03-23 14:02:00	Water management is local. You need local data to solve local problems.
8	2015-03-23 13:07:00	This is more a follow-up to Question 8. Engineers need to be comfortable dealing with the demand side of the equation, not just the supply. Risk-based approaches inherently look at that. So, to positive impact engineering practices, we need to get the questions right - how much water is needed when and where (and of what quality). That is more of a social science question. What do people value? W…
9	2015-03-23 12:35:00	social science assessment and application of techniques to assist the public and decision makers in understanding and accepting the risks and options to address the risk
10	2015-03-23 12:27:00	Incorporating better risk assessment into design, construction & management using resilient and redundant systems concepts.
11	2015-03-23 12:19:00	Role of no-till on stream flow variability.
12	2015-03-23 11:44:00	?
13	2015-03-23 10:49:00	There needs to be objective analysis of trends in mean values and trends in variability. The discussions of change currently rest on model simulations rather than on actual observed change. The understanding of change needs to be based in reality.
14	2015-03-17 21:47:00	Development of decision tools, high resolution data products
15	2015-03-16 21:56:00	blended monitoring from in situ and remote platforms, and the further refinement of gridded data fields
16	2015-03-12 15:23:00	Relationships between land management and soil health.
17	2015-02-25 15:42:00	Seasonal impacts of precipitation on future water supplies. Most GCM's do a poor job of representing regional climate scenarios at less than an annual basis. This is important because irrigation demand relies on the precipitation distribution during the off-season (Oct-Apr) for soil moisture recharge and within the growing season. Precipitation shortfalls during either of these critical periods i…
18	2015-02-17 22:08:00	N/A
19	2015-02-17 21:48:00	development of widely accepted techniques for accounting for future uncertainty in climate change
20	2015-02-17 20:54:00	climate predictions need to be downscaled to smaller geographic areas
21	2015-02-17 18:21:00	There needs to be a stronger relationship between those in the research community and those in the water management community.
22	2015-02-17 18:20:00	will pipes hold up under lower flushing flow conditions
23	2015-02-17 17:37:00	More extensive monitoring and analysis of water resources related data, and trends, including precipitation (rain and snowfall), soil moisture, evapotranspiration, ground water, etc.
24	2015-02-17 17:18:00	Improvement and expansion of in-situ hydroclimate monitoring networks
25	2015-02-17 07:54:00	don't know
26	2015-02-16 20:02:00	true costs of doing nothing, and who will pay
27	2015-02-16 14:15:00	Determine true cost of existing and proposed western infrastructure compared with new infrastructure in the East, i.e. what is the cost vs. the amount of product generated?
28	2015-02-16 06:48:00	Several reports are coming in regarding water futures in the west considering climate change but the need is great to assess other water basins across the country
29	2015-02-14 17:34:00	More 360-degree training for engineers to recognize total sets of drivers
30	2015-02-14 16:31:00	Assessment of real management solutions
31	2015-02-14 15:35:00	Quality forecasts of changes in variability of extreme events
32	2015-02-14 13:33:00	How much is reduced tillage impacting groundwater recharge, or reducing stream flows?
33	2015-02-14 11:41:00	Nonstationary methods for planning and design Scenario approach for planning and design Adaptive risk management methods
34	2015-02-14 03:25:00	Mesoscale atmospheric models incorporating land-use/land-cover drivers, though these are far from perfect

[truncated: 4 more sheets: Question 11, Question 12, Question 13, Question 14]
